# Supplementary material for: Humidifier Disinfectants Are a Cause of Lung Injury among Adults in South Korea: A Community-Based Case-Control Study
Source: PLoS One. 2016 Mar 18;11(3):e0151849. doi: 10.1371/journal.pone.0151849 (PMC4798643; doi:10.1371/journal.pone.0151849)
Supplement: S1 Table — This is the S1 Table legend. (XLSX) [file pone.0151849.s001.xlsx]

## Sheet: HD_rawdata
Case	HD5_ml	HD5_ml_c	HD5_mo	HD5_mo_c	HD5_d	HD5_d_c
1	7375	3	5	2	49.2	3
1	1100	2	4	1	9.2	1
1	9100	3	20	3	15.2	2
1	28000	3	7	2	133.3	3
1	6875	3	25	3	9.2	1
1	17600	3	22	3	26.7	3
1	2200	2	10	3	7.3	1
1	14100	3	30	3	15.7	2
1	4500	3	4	1	37.5	3
1	3000	3	6	2	16.7	2
1	15000	3	15	3	33.3	3
1	440	1	1	1	14.7	2
1	2887.5	3	3	1	32.1	3
1	11000	3	11	3	33.3	3
1	9625	3	30	3	10.7	2
1	12000	3	24	3	16.7	2
0		1		1		1
0		1		1		1
0		1		1		1
0	110	1	5	2	0.7	1
0	3300	3	24	3	4.6	1
0	330	1	6	2	1.8	1
0		1		1		1
0		1		1		1
0		1		1		1
0		1		1		1
0		1		1		1
0		1		1		1
0		1		1		1
0		1		1		1
0	495	1	9	2	1.8	1
0	825	2	3	1	9.2	1
0		1		1		1
0		1		1		1
0		1		1		1
0		1		1		1
0		1		1		1
0		1		1		1
0		1		1		1
0		1		1		1
0	231	1	6	2	1.3	1
0		1		1		1
0		1		1		1
0		1		1		1
0		1		1		1
0		1		1		1
0		1		1		1
0		1		1		1
0		1		1		1
0		1		1		1
0		1		1		1
0	4650	3	12	3	12.9	2
0		1		1		1
0		1		1		1
0		1		1		1
0		1		1		1
0		1		1		1
0		1		1		1
0		1		1		1
0		1		1		1
0		1		1		1
0		1		1		1
0		1		1		1
0		1		1		1
0		1		1		1
0	85.7	1	4	1	0.7	1
0		1		1		1
0		1		1		1
0		1		1		1
0		1		1		1
0		1		1		1
0		1		1		1
0		1		1		1
0		1		1		1
0		1		1		1
0		1		1		1

## Sheet: key
Case	1=cases, 0=controls
HD5_ml	Cumulative exposure within last 5 years (ml)
HD5_ml_c	1= <0.5 L, 2= 0.5–<2.5 L, 3= ≥2.5 L
HD5_mo	Duration of exposure within last 5 years (month)
HD5_mo_c	1= <5 months, 2= 5–<10 months, 3= ≥10 months
HD5_d	Exposure per day (ml/day)
HD5_d_c	1=<10 mL/day, 2= 10–<20 mL/day, 3= ≥20 mL/day
